# Supplementary material for: Optimized hybrid SVM-RF multi-biometric framework for enhanced authentication using fingerprint, iris, and face recognition
Source: PeerJ Comput Sci. 2025 Feb 17;11:e2699. doi: 10.7717/peerj-cs.2699 (PMC11888942; doi:10.7717/peerj-cs.2699)
Supplement: Supplemental Information 1 [file peerj-cs-11-2699-s001.m]

%% Loading the database into matrix v
w=load_database();
%% Initializations
% We randomly pick an image from our database and use the rest of the
% images for training. Training is done on 399 pictues. We later
% use the randomly selectted picture to test the algorithm.
ri=round(400*rand(1,1));            % Randomly pick an index.
r=w(:,ri);                          % r contains the image we later on will use to test the algorithm
v=w(:,[1:ri-1 ri+1:end]);           % v contains the rest of the 399 images. 
N=20;                               % Number of signatures used for each image.
%% Subtracting the mean from v
O=uint8(ones(1,size(v,2))); 
m=uint8(mean(v,2));                 % m is the maen of all images.
vzm=v-uint8(single(m)*single(O));   % vzm is v with the mean removed. 
%% Calculating eignevectors of the correlation matrix
% We are picking N of the 400 eigenfaces.
L=single(vzm)'*single(vzm);
[V,D]=eig(L);
V=single(vzm)*V;
V=V(:,end:-1:end-(N-1));            % Pick the eignevectors corresponding to the 10 largest eigenvalues. 
%% Calculating the signature for each image
cv=zeros(size(v,2),N);
for i=1:size(v,2)
    cv(i,:)=single(vzm(:,i))'*V;    % Each row in cv is the signature for one image.
end
%% Recognition 
%  Now, we run the algorithm and see if we can correctly recognize the face. 

p=r-m;                              % Subtract the mean
s=single(p)'*V;
z=[];
for i=1:size(v,2)
    z=[z,norm(cv(i,:)-s,2)];
    if(rem(i,20)==0),imshow(reshape(v(:,i),112,92)),end
    drawnow;
end
