# Supplementary material for: Optimized hybrid SVM-RF multi-biometric framework for enhanced authentication using fingerprint, iris, and face recognition
Source: PeerJ Comput Sci. 2025 Feb 17;11:e2699. doi: 10.7717/peerj-cs.2699 (PMC11888942; doi:10.7717/peerj-cs.2699)
Supplement: Supplemental Information 4 [file peerj-cs-11-2699-s004.m]

function FINAL_CANDIDATES = Remove_duplicate(VERIFIED_CANDIDATES)

% BIO_PAD_FG_REMOVE_DUPLICATIONS replaces each constellation of sweat pores
%   with its centroid. Number of centroids equals to the number of
%   localized sweat pores within the image.
% 
% Input parameters:
%   VERIFIED_CANDIDATES - sweat pore candidates located on fingerprint
%                         ridges.
% 
% Output parameter:
%   FINAL_CANDIDATES    - list of the final sweat pores (centroids):
%                         FINAL_CANDIDATES(1,i) is the X coordinate
%                         FINAL_CANDIDATES(2,i) is the Y coordinate
%                         and the length of FINAL_CANDIDATES corresponds 
%                         to the final number of localized sweat pores.


% Number of identified sweat pores is just the number of localized 
% centroids
NUMBER_OF_PORES = length(CENTROIDS);

for i=1:NUMBER_OF_PORES
    FINAL_CANDIDATES(1,i) = CENTROIDS(i).Centroid(1);
    FINAL_CANDIDATES(2,i) = CENTROIDS(i).Centroid(2);
end
