# Supplementary material for: Optimized hybrid SVM-RF multi-biometric framework for enhanced authentication using fingerprint, iris, and face recognition
Source: PeerJ Comput Sci. 2025 Feb 17;11:e2699. doi: 10.7717/peerj-cs.2699 (PMC11888942; doi:10.7717/peerj-cs.2699)
Supplement: Supplemental Information 6 [file peerj-cs-11-2699-s006.m]

% -----Project : Fingerprint Recognition Project-----
%----------------------------------------------------
% Please Donate to obtain the Full source code.
% Link : https://matlab-recognition-code.com/matlab-fingerprint-recognition-system-full-source-code/
% 
% Developer: PhD, Hamdi Boukamcha, Faculty of Science of Monastir, Tunisia.
% Email: Contact@matlab-recognition-code.com
% WhatsAPP: +21650674269
% Website: https://Matlab-Recognition-Code.com
%
