# Supplementary material for: Optimized hybrid SVM-RF multi-biometric framework for enhanced authentication using fingerprint, iris, and face recognition
Source: PeerJ Comput Sci. 2025 Feb 17;11:e2699. doi: 10.7717/peerj-cs.2699 (PMC11888942; doi:10.7717/peerj-cs.2699)
Supplement: Supplemental Information 8 [file peerj-cs-11-2699-s008.m]

function myprogress1
    fig = uifigure;
    d = uiprogressdlg(fig,'Title','Please Wait',...
        'Message','Opening the application');
    pause(.5)

    % Perform calculations
    % ...
    d.Value = .33; 
    d.Message = 'Loading your data';
    pause(1)

    % Perform calculations
    % ...
    d.Value = .67;
    d.Message = 'Processing the data';
    pause(20)

    % Finish calculations
    % ...
    d.Value = 1;
    d.Message = 'Feature_extracted successfully';
  %  pause(20)

    % Close dialog box
    close(d)
end
