# Supplementary material for: Optimized hybrid SVM-RF multi-biometric framework for enhanced authentication using fingerprint, iris, and face recognition
Source: PeerJ Comput Sci. 2025 Feb 17;11:e2699. doi: 10.7717/peerj-cs.2699 (PMC11888942; doi:10.7717/peerj-cs.2699)
Supplement: Supplemental Information 9 [file peerj-cs-11-2699-s009.m]

function out=load_database();
% We load the database the first time we run the program.
persistent loaded;
persistent w;
if(isempty(loaded))
    v=zeros(10304,400);
    for i=1:40
        cd(strcat('s',num2str(i)));
        for j=1:10
            a=imread(strcat(num2str(j),'.jpg'));
            v(:,(i-1)*10+j)=reshape(a,size(a,1)*size(a,2),1);
        end
        cd ..
    end
    w=uint8(v); % Convert to unsigned 8 bit numbers to save memory. 
end
loaded=1;  % Set 'loaded' to aviod loading the database again. 
out=w;
